# Supplementary material for: Effect of Wolbachia Infection and Adult Food on the Sexual Signaling of Males of the Mediterranean Fruit Fly Ceratitis capitata
Source: Insects. 2022 Aug 17;13(8):737. doi: 10.3390/insects13080737 (PMC9409120; doi:10.3390/insects13080737)
Supplement: Supplementary file 1 [file insects-13-00737-s001.zip]

Archive with 1 entries (1 files):
- insects-1787410-supplementary.pdf
